# Supplementary material for: Altered histone modifications in Aedes aegypti midguts following Rift Valley fever virus exposure
Source: Sci Rep. 2026 Jan 29;16:6605. doi: 10.1038/s41598-026-37729-y (PMC12913953; doi:10.1038/s41598-026-37729-y)
Supplement: Supplementary file 1 — Supplementary Material 1 [file 41598_2026_37729_MOESM1_ESM.zip]

Archive with 2 entries (2 files):
- CutRun_ms_Suppl_Figs_revision.pptx
- CutRunSTables_revision2.xlsx
